# Supplementary material for: Vitamin D Receptor Antagonist MeTC7 Inhibits PD-L1
Source: Cancers (Basel). 2023 Jun 30;15(13):3432. doi: 10.3390/cancers15133432 (PMC10340436; doi:10.3390/cancers15133432)
Supplement: Supplementary file 1 [file cancers-15-03432-s001.zip]

Archive with 1 entries (1 files):
- cancers-2471999-supplementary.pdf
